# Supplementary material for: Cryptic ecology among host generalist Campylobacter jejuni in domestic animals
Source: Mol Ecol. 2014 Apr 25;23(10):2442–51. doi: 10.1111/mec.12742 (PMC4237157; doi:10.1111/mec.12742)
Supplement: Fig S1 — Core and accessory genome variation in Campylobacter jejuni. [file mec0023-2442-SD2.txt]

Core genome Accessory genome
