# Supplementary material for: Cryptic ecology among host generalist Campylobacter jejuni in domestic animals
Source: Mol Ecol. 2014 Apr 25;23(10):2442–51. doi: 10.1111/mec.12742 (PMC4237157; doi:10.1111/mec.12742)
Supplement: Fig S3 — Analysis of the origin of recombining genes. [file mec0023-2442-SD6.txt]

   0                                     0.5                                    1.0                                   1.5
                                                    Genome position (Mb)
ST
-21 complex gene pool
ST
-45 complex gene pool
