# Supplementary material for: Cryptic ecology among host generalist Campylobacter jejuni in domestic animals
Source: Mol Ecol. 2014 Apr 25;23(10):2442–51. doi: 10.1111/mec.12742 (PMC4237157; doi:10.1111/mec.12742)
Supplement: Fig S4 — Homology dependence of recombination between Campylobacter jejuni clonal complexes [file mec0023-2442-SD8.txt]

 3           3.5          4           4.5          5           5.5          6           6.5
                               Log genomic distance
Relative frequency of recombination
0.12
  0.1
0.08
0.06
0.04
0.02
     0
